# Supplementary material for: Nutritional Composition, Volatile Profiles, and Biological Evaluation of Honeys from Melipona interrupta and Melipona seminigra from Amazonas State, Brazil
Source: Plants (Basel). 2025 Jul 9;14(14):2106. doi: 10.3390/plants14142106 (PMC12299362; doi:10.3390/plants14142106)
Supplement: Supplementary file 1 [file plants-14-02106-s001.zip]

Archive with 1 entries (1 files):
- plants-3645633-supplementary.pdf
